# Supplementary material for: Data-Oriented Constitutive Modeling of Plasticity in Metals
Source: Materials (Basel). 2020 Apr 1;13(7):1600. doi: 10.3390/ma13071600 (PMC7178379; doi:10.3390/ma13071600)
Supplement: Supplementary file 1 [file materials-13-01600-s001.zip]

Archive with 5 entries (4 files):
- Supplementary/
- Supplementary/pyLabFEA-Supplementary.ipynb
- Supplementary/pyLabFEM.py
- Supplementary/pyLabMaterial.py
- Supplementary/pyLabFEA-Supplementary.pdf
